# Supplementary material for: Dynamic Changes of the Gut Microbiota and Its Functional Metagenomic Potential during the Development of Non-Small Cell Lung Cancer
Source: Int J Mol Sci. 2024 Mar 28;25(7):3768. doi: 10.3390/ijms25073768 (PMC11011768; doi:10.3390/ijms25073768)
Supplement: Supplementary file 1 [file ijms-25-03768-s001.zip › Table S1.xlsx]

## Sheet: Sheet1
Table S1. Information of antibodies or reagents used in this study.
Antibody/reagent	Source	Identifier
APC-Cy7 Hamster Anti-Mouse CD3e (145-2C11)	BD Pharmingen	557596
BV421 Rat Anti-Mouse CD4 (GK1.5)	BD Pharmingen	562891
BV510 Rat Anti-Mouse CD8a (53-6.7)	BD Pharmingen	563068
FITC Rat Anti-Mouse IFN-γ (XMG1.2)	BD Pharmingen	554411
PE-Cy7 Rat Anti-Mouse IL-4 (11B11)	BD Pharmingen	560699
PE Rat Anti-Mouse IL-17A (TC11-18H10)	BD Pharmingen	559502
BB700 Rat Anti-Mouse CD25 (PC61)	BD Pharmingen	566498
ANTI-MO/RT FOXP3 FJK-16S APC	BD Pharmingen	17-5773-82
Fixable Viability Stain 700	BD Pharmingen	564997
Purified Rat Anti-Mouse CD16/CD32 (Mouse BD Fc Block) (2.4G2)	BD Pharmingen	553141
Leukocyte Activation Cocktail, with BD GolgiPlug	BD Pharmingen	550583
Transcription Factor Buffer Set	BD Pharmingen	562574
stain buffer (FBS）	BD Pharmingen	554656
Rat/Ham Ig Kpa Comp Bead Set	BD Pharmingen	552845
